# Supplementary material for: Comparison of Hyperspectral Imaging and Microvascular Doppler for Perfusion Monitoring of Free Flaps in an In Vivo Rodent Model
Source: J Clin Med. 2022 Jul 16;11(14):4134. doi: 10.3390/jcm11144134 (PMC9321983; doi:10.3390/jcm11144134)
Supplement: Supplementary file 1 [file jcm-11-04134-s001.zip]

Archive with 1 entries (1 files):
- jcm-1799780-supplementary.pdf
